# Supplementary material for: Associations Among Living Alone, Eating Alone, and Depressive Symptoms: Evidence from a Nationwide Study of South Korean Adults
Source: Nutrients. 2026 Jul 21;18(14):2379. doi: 10.3390/nu18142379 (PMC13414851; doi:10.3390/nu18142379)
Supplement: Supplementary file 1 [file nutrients-18-02379-s001.zip]

Archive with 1 entries (1 files):
- nutrients-4418542-supplementary.pdf
